# Supplementary material for: PLGA-Encapsulated Haemonchus contortus Antigen ES-15 Augments Immune Responses in a Murine Model
Source: Vaccines (Basel). 2023 Nov 30;11(12):1794. doi: 10.3390/vaccines11121794 (PMC10748113; doi:10.3390/vaccines11121794)
Supplement: Supplementary file 1 [file vaccines-11-01794-s001.zip]

Archive with 1 entries (1 files):
- vaccines-2694075-supplementary.pdf
